# Supplementary material for: The Endemic Vascular Flora of Sardinia: A Dynamic Checklist with an Overview of Biogeography and Conservation Status
Source: Plants (Basel). 2022 Feb 23;11(5):601. doi: 10.3390/plants11050601 (PMC8912449; doi:10.3390/plants11050601)
Supplement: Supplementary file 1 [file plants-11-00601-s001.zip]

Archive with 1 entries (1 files):
- plants-1604249-supplementary.xlsx
